# Supplementary material for: Amicis Omnia Sunt Communia: NF-κB Inhibition as an Alternative to Overcome Osteosarcoma Heterogeneity
Source: Pharmaceuticals (Basel). 2024 Jun 5;17(6):734. doi: 10.3390/ph17060734 (PMC11206879; doi:10.3390/ph17060734)
Supplement: Supplementary file 1 [file pharmaceuticals-17-00734-s001.zip]

Archive with 1 entries (1 files):
- pharmaceuticals-3013006-supplementary.xlsx
