# Supplementary material for: Amicis Omnia Sunt Communia: NF-κB Inhibition as an Alternative to Overcome Osteosarcoma Heterogeneity
Source: Pharmaceuticals (Basel). 2024 Jun 5;17(6):734. doi: 10.3390/ph17060734 (PMC11206879; doi:10.3390/ph17060734)
Supplement: Supplementary file 1 [file pharmaceuticals-17-00734-s001.zip › pharmaceuticals-3013006-supplementary.xlsx]

## Sheet: WNT
Supplemental table S1: Functinal connections between NF-kB subunits and members of signaling pathways commonly dysreglated in osteosarcoma. Lists of proteins belonging to each signaling pathway were obtained though the GESEA – Gene Set Enrichment Analysis – available at https://www.gsea-msigdb.org. Then PPI between each pathway and NF-kB subunits were assessed through the STRING v12 (available at…
NF-kB subunits	Pathway associated genes	Interaction Score
REL	SKP1	0.548
REL	EP300	0.649
REL	FBXW11	0.503
REL	CUL1	0.518
REL	BTRC	0.573
REL	MAP3K7	0.529
RELA	RBX1	0.514
RELA	CSNK2A1	0.457
RELA	PPP2CB	0.932
RELA	CCND1	0.51
RELA	SKP1	0.548
RELA	RAC2	0.903
RELA	CREBBP	0.995
RELA	EP300	0.974
RELA	FBXW11	0.744
RELA	TP53	0.45
RELA	RAC3	0.903
RELA	PRKACA	0.973
RELA	PPP2R1B	0.9
RELA	ROCK2	0.906
RELA	PPP2R1A	0.926
RELA	CUL1	0.518
RELA	MAP3K7	0.801
RELA	BTRC	0.791
RELA	PRKACB	0.902
RELA	PRKACG	0.902
RELA	MAPK8	0.9
RELA	ROCK1	0.906
RELA	MYC	0.621
RELA	CTNNB1	0.535
RELA	PPP2CA	0.939
RELA	MAPK9	0.9
RELB	FBXW11	0.503
RELB	CUL1	0.518
RELB	SKP1	0.548
RELB	BTRC	0.503
NFKB1	RBX1	0.525
NFKB1	PPP2CB	0.908
NFKB1	SKP1	0.51
NFKB1	MAP3K7	0.528
NFKB1	CUL1	0.529
NFKB1	FBXW11	0.803
NFKB1	PPP2R1B	0.901
NFKB1	RAC3	0.906
NFKB1	CREBBP	0.499
NFKB1	PPP2R1A	0.901
NFKB1	ROCK2	0.905
NFKB1	PPP2CA	0.908
NFKB1	ROCK1	0.905
NFKB1	RAC2	0.906
NFKB1	MAPK9	0.903
NFKB1	PRKACB	0.9
NFKB1	PRKACG	0.9
NFKB1	PRKACA	0.9
NFKB1	CTNNB1	0.777
NFKB1	BTRC	0.915
NFKB1	MAPK8	0.903
NFKB1	EP300	0.912
NFKB2	SKP1	0.612
NFKB2	FBXW11	0.889
NFKB2	CUL1	0.529
NFKB2	BTRC	0.916

## Sheet: SHH
NF-kB subunits	Pathway associated genes	Interaction Score
REL	FBXW11	0.503
REL	BTRC	0.573
RELA	FBXW11	0.744
RELA	PRKACA	0.973
RELA	BTRC	0.791
RELA	PRKACB	0.902
RELA	PRKACG	0.902
RELB	FBXW11	0.503
RELB	BTRC	0.503
NFKB1	FBXW11	0.803
NFKB1	PRKACB	0.9
NFKB1	PRKACG	0.9
NFKB1	PRKACA	0.9
NFKB1	BTRC	0.915
NFKB2	FBXW11	0.889
NFKB2	BTRC	0.916

## Sheet: PI3K
NF-kB subunits	Pathway associated genes	Interaction Score
REL	MAP3K7	0.529
REL	TBK1	0.93
REL	NFKBIB	0.941
RELA	TRAF2	0.502
RELA	RIPK1	0.529
RELA	PPP2R1B	0.9
RELA	NFKBIB	0.994
RELA	UBE2N	0.517
RELA	TBK1	0.963
RELA	SFN	0.907
RELA	MAP3K7	0.801
RELA	NGF	0.499
RELA	SQSTM1	0.796
RELA	MAPK8	0.9
RELA	HRAS	0.519
RELA	CDKN1A	0.512
RELA	MYD88	0.533
RELA	RAF1	0.905
RELA	MAPK9	0.9
RELB	NFKBIB	0.497
NFKB1	NGF	0.499
NFKB1	TRAF2	0.502
NFKB1	HRAS	0.531
NFKB1	SQSTM1	0.515
NFKB1	MAP3K7	0.528
NFKB1	UBE2N	0.52
NFKB1	RIPK1	0.528
NFKB1	PPP2R1B	0.901
NFKB1	E2F1	0.422
NFKB1	RAF1	0.905
NFKB1	MAPK9	0.903
NFKB1	MYD88	0.519
NFKB1	MAPK8	0.903
NFKB1	TBK1	0.93
NFKB1	NFKBIB	0.985
NFKB2	TRAF2	0.502
NFKB2	RIPK1	0.528
NFKB2	NFKBIB	0.913
NFKB2	UBE2N	0.52
NFKB2	MYD88	0.423

## Sheet: NOTCH
NF-kB subunits	Pathway associated genes	Interaction Score
REL	EP300	0.649
RELA	KAT2A	0.543
RELA	CREBBP	0.995
RELA	EP300	0.974
RELA	NOTCH3	0.9
RELA	HDAC1	0.897
RELA	NCOR2	0.63
RELA	HDAC2	0.874
NFKB1	HDAC2	0.452
NFKB1	CREBBP	0.499
NFKB1	NOTCH3	0.905
NFKB1	NOTCH1	0.647
NFKB1	HDAC1	0.841
NFKB1	EP300	0.912

## Sheet: JAKSTAT
NF-kB subunits	Pathway associated genes	Interaction Score
REL	EP300	0.649
RELA	IL2	0.516
RELA	CCND1	0.51
RELA	IFNA7	0.65
RELA	CREBBP	0.995
RELA	PIAS4	0.457
RELA	EP300	0.974
RELA	STAT3	0.793
RELA	IFNA1	0.65
RELA	SOCS3	0.515
RELA	STAT1	0.411
RELA	IFNA8	0.65
RELA	IFNA2	0.65
RELA	IFNA6	0.65
RELA	IFNA16	0.65
RELA	IFNA10	0.65
RELA	IFNA14	0.65
RELA	IFNA21	0.65
RELA	IFNB1	0.65
RELA	PIAS3	0.82
RELA	IFNA5	0.65
RELA	IFNA13	0.65
RELA	IFNA4	0.65
RELA	IFNA17	0.65
RELA	SOCS1	0.691
RELA	MYC	0.621
RELA	IL6	0.926
NFKB1	IFNA10	0.65
NFKB1	IFNA8	0.65
NFKB1	IFNA6	0.65
NFKB1	IFNA21	0.65
NFKB1	IFNA7	0.65
NFKB1	IFNA16	0.65
NFKB1	IFNA14	0.65
NFKB1	IFNA5	0.65
NFKB1	IFNA4	0.65
NFKB1	IFNA13	0.65
NFKB1	IFNA17	0.65
NFKB1	IFNA2	0.65
NFKB1	IFNA1	0.65
NFKB1	CREBBP	0.499
NFKB1	IFNB1	0.65
NFKB1	STAT3	0.598
NFKB1	IL6	0.9
NFKB1	EP300	0.912
NFKB2	STAT3	0.471

## Sheet: TGF
NF-kB subunits	Pathway associated genes	Interaction Score
REL	SKP1	0.548
REL	EP300	0.649
REL	CUL1	0.518
RELA	RBX1	0.514
RELA	PPP2CB	0.932
RELA	SKP1	0.548
RELA	CREBBP	0.995
RELA	EP300	0.974
RELA	PPP2R1B	0.9
RELA	ROCK2	0.906
RELA	PPP2R1A	0.926
RELA	CUL1	0.518
RELA	SP1	0.876
RELA	ROCK1	0.906
RELA	MYC	0.621
RELA	PPP2CA	0.939
RELA	TNF	0.949
RELB	CUL1	0.518
RELB	SKP1	0.548
NFKB1	RBX1	0.525
NFKB1	PPP2CB	0.908
NFKB1	SKP1	0.51
NFKB1	CUL1	0.529
NFKB1	PPP2R1B	0.901
NFKB1	SP1	0.748
NFKB1	CREBBP	0.499
NFKB1	PPP2R1A	0.901
NFKB1	ROCK2	0.905
NFKB1	PPP2CA	0.908
NFKB1	ROCK1	0.905
NFKB1	EP300	0.912
NFKB1	TNF	0.9
NFKB2	SKP1	0.612
NFKB2	CUL1	0.529

## Sheet: RTK
NF-kB subunits	Pathway associated genes	Interaction Score
REL	EP300	0.649
REL	RPS27A	0.529
REL	UBA52	0.503
REL	UBB	0.529
REL	UBC	0.529
RELA	PPP2CB	0.932
RELA	KRAS	0.519
RELA	EP300	0.974
RELA	STAT3	0.793
RELA	RPS27A	0.849
RELA	S100B	0.4
RELA	HDAC3	0.645
RELA	FOS	0.528
RELA	PRKACA	0.973
RELA	PPP2R1B	0.9
RELA	ROCK2	0.906
RELA	PPP2R1A	0.926
RELA	PDPK1	0.527
RELA	STAT1	0.411
RELA	TAB2	0.499
RELA	NGF	0.499
RELA	NRAS	0.519
RELA	PRKACB	0.902
RELA	HDAC1	0.897
RELA	PRKACG	0.902
RELA	PRKCZ	0.647
RELA	ROCK1	0.906
RELA	UBA52	0.503
RELA	UBB	0.529
RELA	HRAS	0.519
RELA	UBC	0.652
RELA	SOCS1	0.691
RELA	RPS6KA5	0.756
RELA	MYC	0.621
RELA	CTNNB1	0.535
RELA	PPP2CA	0.939
RELA	ESR1	0.787
RELA	HDAC2	0.874
RELB	UBA52	0.403
RELB	UBB	0.435
RELB	UBC	0.435
RELB	RPS27A	0.508
NFKB1	PPP2CB	0.908
NFKB1	UBA52	0.517
NFKB1	UBB	0.53
NFKB1	S100B	0.4
NFKB1	PDPK1	0.499
NFKB1	UBC	0.53
NFKB1	RPS27A	0.59
NFKB1	RPS6KA5	0.557
NFKB1	NGF	0.499
NFKB1	NRAS	0.531
NFKB1	HRAS	0.531
NFKB1	MAP2K1	0.502
NFKB1	HDAC3	0.498
NFKB1	HDAC2	0.452
NFKB1	KRAS	0.531
NFKB1	TAB2	0.632
NFKB1	PPP2R1B	0.901
NFKB1	PPP2R1A	0.901
NFKB1	ROCK2	0.905
NFKB1	PPP2CA	0.908
NFKB1	ROCK1	0.905
NFKB1	PRKACB	0.9
NFKB1	PRKACG	0.9
NFKB1	PRKACA	0.9
NFKB1	ESR1	0.51
NFKB1	STAT3	0.598
NFKB1	CTNNB1	0.777
NFKB1	HDAC1	0.841
NFKB1	EP300	0.912
NFKB2	STAT3	0.471
NFKB2	RPS27A	0.641
NFKB2	S100B	0.4
NFKB2	UBA52	0.42
NFKB2	UBB	0.436
NFKB2	UBC	0.436

## Sheet: MAPK
NF-kB subunits	Pathway associated genes	Interaction Score
REL	MAP3K8	0.431
REL	HSPA1L	0.447
REL	MAP3K7	0.529
REL	HSPA8	0.457
REL	IKBKG	0.499
REL	IKBKB	0.529
REL	CHUK	0.529
RELA	TAB1	0.537
RELA	TRAF2	0.502
RELA	RAC2	0.903
RELA	KRAS	0.519
RELA	MAP3K8	0.738
RELA	IL1A	0.4
RELA	IL1B	0.9
RELA	DAXX	0.625
RELA	TP53	0.45
RELA	RAC3	0.903
RELA	FOS	0.528
RELA	PRKACA	0.973
RELA	TAB2	0.499
RELA	MAP3K7	0.801
RELA	NGF	0.499
RELA	NRAS	0.519
RELA	CHUK	0.987
RELA	PRKACB	0.902
RELA	HSPA1L	0.643
RELA	PRKACG	0.902
RELA	MAPK8	0.9
RELA	MAP3K1	0.543
RELA	HSPA8	0.451
RELA	HRAS	0.519
RELA	RPS6KA5	0.756
RELA	MYC	0.621
RELA	TRAF6	0.502
RELA	RAF1	0.905
RELA	MAPK9	0.9
RELA	IKBKG	0.961
RELA	TNF	0.949
RELA	IKBKB	0.987
RELB	DAXX	0.51
RELB	MAP3K14	0.558
RELB	CHUK	0.935
NFKB1	TAB1	0.526
NFKB1	HSPA1L	0.493
NFKB1	RPS6KA5	0.557
NFKB1	MAP2K4	0.502
NFKB1	NGF	0.499
NFKB1	NRAS	0.531
NFKB1	TRAF2	0.502
NFKB1	HRAS	0.531
NFKB1	MAP2K1	0.502
NFKB1	MAP3K7	0.528
NFKB1	MAP3K1	0.502
NFKB1	KRAS	0.531
NFKB1	TAB2	0.632
NFKB1	RAC3	0.906
NFKB1	RAC2	0.906
NFKB1	RAF1	0.905
NFKB1	MAPK9	0.903
NFKB1	PRKACB	0.9
NFKB1	PRKACG	0.9
NFKB1	PRKACA	0.9
NFKB1	IL1A	0.4
NFKB1	TRAF6	0.502
NFKB1	MAPK8	0.903
NFKB1	IL1B	0.9
NFKB1	MAP3K8	0.986
NFKB1	TNF	0.9
NFKB1	CHUK	0.984
NFKB1	IKBKB	0.988
NFKB1	IKBKG	0.98
NFKB2	TRAF2	0.502
NFKB2	MAP3K8	0.449
NFKB2	IL1A	0.4
NFKB2	IL1B	0.4
NFKB2	MAP3K1	0.502
NFKB2	TRAF6	0.502
NFKB2	IKBKG	0.586
NFKB2	IKBKB	0.645
NFKB2	MAP3K14	0.833
NFKB2	CHUK	0.979
